# Supplementary material for: Vasopressor Use for Severe Hypotension—A Multicentre Prospective Observational Study
Source: PLoS One. 2017 Jan 20;12(1):e0167840. doi: 10.1371/journal.pone.0167840 (PMC5249049; doi:10.1371/journal.pone.0167840)
Supplement: S1 Study Dataset — (XLS) [file pone.0167840.s001.xls]

## Sheet: DataDef
Description in publication	Sheet	Variable
Site	Patient	Site
Age (years)	Patient	Age
Sex	Patient	Female_yn
Weight (kg)	Patient	baseline_weight
Ideal body weight (kg)	Patient	ideal_wt
Body mass index	Patient	bmi
APACHE II Score	Patient	apache_score
Primary Admission Diagnosis	Patient	PrimaryAdmitDxGroup
Functional comorbidity index	Patient	FunctionCombIndex
Charlson comorbidity index	Patient	CharlesonCombIndex
Days in hospital before enrollment	Patient	DaysFromHospAdmitToRand
Chronic Hypertension	Patient	Hypertensive_yn
Congestive heart failure	Patient	chf_yn
Duration of vasopressor therapy	Patient	VPhours
Duration of mechanical ventilation	Patient	VentDays
Received renal replacement therapy while in the ICU	Patient	vent_dialysis_yn
ICU morality	Patient	ICU_died_yn
28-day mortality	Patient	DeadByDay28_yn
hospital mortality	Patient	hos_died_yn
Mechanical ventilator-free days (in first 28 days)	Patient	vent_free
Renal replacement therapy-free days (in first 28 days)	Patient	RenalFree
Vasopressor-free days (in first 28 days)	Patient	PressorFree
MAP during vasopressor therapy	Hourly	MAP
Patient averaged MAP while on vasopressor	Patient	MAP
EN/oral intake	Fluids	en_oral_intake
Crystalloids	Fluids	crystalloids
Starches	Fluids	starches
Albumin 25%	Fluids	albumin25
Albumin 5%	Fluids	albumin5
Blood products	Fluids	blood_products
Total IV	Fluids	total_IV
Total Input	Fluids	total_input
Urine Output	Fluids	urine_output
NG Output	Fluids	ng_output
Other Output	Fluids	other_output
Total Output	Fluids	total_output
Fluid Balance	Fluids	FluidBalance
myocardial injury (for days on VP)	Patient	myocardial_yn
cardiac arrhythmias (for days on VP)	Patient	cardiac_yn
limb necrosis (for days on VP)	Patient	necrosis_yn
bowel ischemia (for days on VP)	Patient	ischemia_yn
gastric intolerance (for days on VP)	Patient	intolerance_yn
major hemorrhage (for days on VP)	Patient	bleeding_yn
venous thromboembolic (for days on VP)	Patient	venous_yn
vasopressor extravasation	Patient	extravasions_yn
vasopressor dose (mg per hour while on VP)	Patient	norepinephrine_equivalent

## Sheet: Patient
study_id	Site	Age	Female_yn	baseline_weight	ideal_wt	bmi	apache_score	PrimaryAdmitDxGroup	FunctionCombIndex	CharlesonCombIndex	DaysFromHospAdmitToRand	Hypertensive_yn	chf_yn	VPhours	VentDays	vent_dialysis_yn	ICU_died_yn	DeadByDay28_yn	hos_died_yn	vent_free	RenalFree	PressorFree	MAP	myocardial_yn	cardiac_yn	necrosis_yn	ischemia_yn	intolerance_yn	bleeding_yn	venous_yn	extravasions_yn	norepinephrine_equivalent
210021001	02	64	0	145	73.6758	43.2978	31	Sepsis not otherwise specified	1	9	0.859155	1	0	273	12	1	0	0	0	16	4	15	73.1711	0	1	0	0	1	0	0	0	4.72523
210021002	02	62	1	60	50.8288	25.9695	21	Sepsis respiratory	1	0	4.16539	1	0	98	5	0	1	1	1	5	10	5	77	1	0	0	0	0	0	0	0	0.624498
210021003	02	61	0	52.4	62.0928	18.5658	15	Sepsis not otherwise specified	0	0	0.824178	1	0	43	5	0	1	1	1	2	8	5	79.1829	1	0	0	0	0	0	0	0	4.29834
210021004	02	70	0	50.5	63.58	17.474	24	Cardiac failure	2	3	0.249456	0	0	72	3	0	1	1	1	0	3	0	72.3015	1	0	0	0	0	0	0	0	5.33698
210021005	02	73	0		69.7048		21	Bowel resection	1	3	1.68786	1	0	94	4	0	0	0	0	24	28	23	74.0316	1	0	0	0	0	0	0	0	2.08647
210021006	02	36	1	86			26	Sepsis not otherwise specified	0	0	1.00167	1	0	6	1	1	1	1	1	0	0	0	68.8333	0	1	0	0	0	0	0	0	2.73473
210021007	02	66	1		56.32		35	Sepsis not otherwise specified	0	2	1.01007	0	0	4	1	0	1	1	1	0	0	0	73.75	1	0	0	0	0	0	0	0	7.6816
210021008	02	41	0	108.8	73.6758	32.4883	33	Sepsis not otherwise specified	0	0	0.99897	0	0	25	8	1	0	0	0	19	15	26	78.2917	0	0	0	0	0	0	0	0	2.85696
210021009	02	70	0	140	69.7048	44.1863	19	Sepsis urinary	2	1	0.830995	1	1	41	13	0	1	1	1	0	14	9	77.8125	1	0	0	0	0	0	0	0	1.56953
210021010	02	63	1	75.9	50.8288	32.8515	19	Sepsis not otherwise specified	1	0	0.767905	0	0	164	9	0	0	0	0	18	28	18	72.4325	0	0	0	0	0	1	0	0	3.51053
210021011	02	60	0	112.2	58.4518	42.2297	25	Sepsis urinary	3	2	0.620012	1	0	455	62	1	0	0	0	0	19	4	68.0755	0	0	0	0	0	0	1	0	1.4058
210021012	02	79	1	65	52.855	27.0552	20	Sepsis respiratory	2	3	0.728287	1	0	37	7	0	0	0	0	21	28	25	68.6324	0	0	0	0	0	0	0	0	0.267849
210021013	02	54	0		80.2582		17	Sepsis not otherwise specified	1	1	0.632407	1	0	26	4	0	0	0	0	24	28	26	81.7692	0	0	0	0	0	0	0	0	1.36594
210061001	06	79	0		69.7048		40	Sepsis abdominal	1	0	8.26153	0	0	65	4	1	1	1	1	0	1	0	66.6917	0	1	0	0	1	0	0	0	5.32912
210061002	06	84	0	87	69.7048	27.4587	37	Sepsis respiratory	2	3	13.1096	1	0	67	4	0	1	1	1	0	3	0	69.4925	1	0	1	0	1	0	0	0	2.2847
210061003	06	85	0		69.7048		27	Sepsis not otherwise specified	2	1	10.9746	0	0	148	0	1	0	0	0	28	5	21	73.1715	1	0	0	0	0	0	0	0	0.774162
210061004	06	62	1	70	56.32	27.3437	43	Sepsis respiratory	1	1	0.746991	1	0	23	1	1	1	1	1	0	0	0	61.6429	1	0	0	0	0	0	0	0	8.37967
210061005	06	65	0	108.2	58.4518	40.7242	36	Sepsis soft tissues	2	1	3.14731	1	0	94	9	1	0	0	0	0	26	19	72.6529	1	0	0	0	0	0	0	0	0.299472
210061006	06	60	0	101.9	71.28	31.4506	40	Sepsis respiratory	1	3	0.539271	0	0	55	6	1	1	1	1	0	1	2	76.6909	1	0	0	0	0	0	0	0	2.36855
210061007	06	50	0	35	68.7681	11.197	22	Sepsis respiratory	1	1	0.134792	0	0	145	6	0	1	1	1	0	6	0	63.5915	1	0	0	0	1	0	0	0	4.9979
210061008	06	74	0		62.0928		22	Sepsis not otherwise specified	4	4	0.715394	0	1	89	0	0	0	0	1	28	28	23	65.2159	1	0	0	0	0	0	0	0	0.899649
210061009	06	82	0		68.9238		17	Sepsis abdominal	2	1	5.40281	1	0	9	1	1	1	1	1	0	0	0	63.1875	0	0	0	1	0	0	0	0	10.9067
210131001	13	50	1		50.8288		18	Hypoxemic respiratory failure not otherwise specified	2	5	2.97444	1	0	476	33	1	0	0	0	0	4	4	72.941	0	2	0	0	0	0	0	0	1.84312
210131002	13	60	0		22.8888		28	Bowel resection	0	2	11.2127	0	0	23	13	1	0	0	0	25	25	26	79.5652	0	0	0	0	0	0	0	0	1.58456
210131003	13	47	1		50.8288		11	COPD	1	1	0.611296	0	0	5	7	0	0	0	0	21	28	27	76	1	0	0	0	0	0	0	0	0.20352
210131004	13	58	0		65.8438		15	Sepsis not otherwise specified	1	3	1.15103	1	1	608	22	1	0	0	0	6	1	1	69.8047	1	0	0	0	0	0	0	0	1.33842
210131005	13	61	0		71.28		14	Sepsis respiratory	0	3	56.6523	0	0	46	1	0	1	1	1	1	2	0	69.3778	1	1	0	0	0	0	0	0	7.13647
210131006	13	63	1		58.4518		12	Sepsis urinary	4	1	0.905741	1	0	50	0	0	0	0	0	28	28	25	71.7708	1	1	0	0	0	0	0	0	1.00314
210131007	13	78	1		63.58		18	Sepsis not otherwise specified	1	1	0.895856	1	0	42	4	0	0	0	0	24	28	25	86.075	1	0	0	0	0	0	0	0	0.345524
210131008	13	77	1		65.8438		20	Sepsis not otherwise specified	2	1	0.755313	0	0	51	0	0	0	0	0	28	28	25	78.4706	0	0	0	0	0	0	0	0	1.35721
210161003	16	48	0	106.3	68.9238	33.9302	30	Sepsis not otherwise specified	2	4	6.11854	0	1	2	5	1	0	0	0	22	28	27	93.75	0	0	0	0	0	0	0	0	0.24
210161004	16	58	0	65	62.0928	23.03	25	Sepsis not otherwise specified	1	1	1.87623	0	0	4	5	0	0	0	0	23	28	25	81.625	0	0	0	0	0	0	0	0	0.048
210161005	16	83	0	63.8	63.58	22.0761	19	Sepsis respiratory	1	2	1.01571	1	1	54	5	0	1	1	1	0	4	0	76.26	0	0	0	0	1	1	0	0	0.24944
210161006	16	69	0	53.5	63.58	18.5121	21	Sepsis respiratory	2	4	29.1608	1	1	23	7	1	1	1	1	0	1	0	81.413	0	0	0	0	0	0	0	0	1.41774
210161007	16	46	0	81	53.5392	33.284	25	Sepsis urinary	2	0	2.5239	0	0	6	1	0	1	1	1	0	0	0	85.4	0	0	0	0	0	0	0	0	0.752
210161009	16	57	0	88.9	65.0848	30.05	30	Sepsis not otherwise specified	1	9	0.946794	1	0	27	12	1	0	0	0	16	28	25	85.2963	1	0	0	0	0	0	0	0	0.208593
210161010	16	67	1	68	56.32	26.5625	26	Sepsis not otherwise specified	2	4	14.0312	1	1	22	10	0	0	0	0	18	28	26	82.8409	1	0	0	0	0	1	0	0	0.609455
210161011	16	69	1	98.2	54.9208	39.3366	18	Cardiac failure	0	0	0.493079	1	0	23	0	0	0	0	0	28	28	26	72.8409	1	1	0	0	0	0	0	0	0.855652
210161012	16	70	0	69.6	69.7048	21.9669	23	COPD	2	2	0.913866	0	1	12	3	0	0	0	0	25	28	26	73.8182	1	0	0	0	0	0	0	0	0.048
210161013	16	73	0	77.2	63.58	26.7128	24	Sepsis respiratory	3	3	0.942662	1	1	71	9	0	0	0	1	18	28	22	65.8732	1	0	0	0	0	0	0	0	0.240225
210371001	37	84	0		71.28		37	Sepsis not otherwise specified	2	1	0.834722	0	0	127	15	0	0	0	1	13	28	22	72.4643	1	0	0	0	0	0	0	0	1.53284
210371002	37	73	1		56.32		24	Sepsis not otherwise specified	1	0	9.97917	0	0	9	12	0	0	0	0	14	28	27	81.375	1	0	0	0	0	0	0	0	1.10711
210371003	37	27	1		56.32		36	Cardiac failure	0	0	0.541852	0	0	73	3	0	1	1	1	0	3	0	79.5479	1	0	0	0	0	0	0	0	1.64988
210371004	37	74	1		59.1712		35	Adrenal insufficiency	2	2	14.8255	0	0	82	18	0	1	1	1	0	17	12	76.4024	1	1	0	0	0	0	0	0	0.280732
210371005	37	48	0		63.58		21	Sepsis respiratory	0	2	0.309722	0	0	32	9	0	1	1	1	0	9	7	74.875	1	0	0	0	1	0	0	0	1.69638
210371006	37	49	1	76	63.58	26.2976	41	Drug overdose	1	0	0.916562	1	0	38	3	0	0	0	0	25	28	25	75.1447	0	0	0	0	0	0	0	0	1.5318
210371007	37	81	0		63.58		18	Cardiac failure	2	2	0.305231	1	0	12	4	0	0	0	1	23	28	26	73.375	1	0	0	0	0	0	0	0	0.188533
210371008	37	78	0		56.32		28	Sepsis respiratory	3	2	3.49944	1	0	86	5	0	1	1	1	0	28	22	69.8256	1	0	0	0	0	0	0	0	0.21414
210371009	37	44	1		63.58		20	Sepsis urinary	4	0	0.495301	0	0	36	7	1	0	0	0	21	23	26	86.7361	0	0	0	0	0	0	0	0	1.1104
210371010	37	88	1		52.855		29	Cardiac failure	2	0	3.35359	1	0	43	20	0	0	0	0	7	28	24	73.5116	1	0	0	0	0	0	0	0	0.566102
210681001	68	79	0	56.5	58.4518	21.2654	25	Sepsis respiratory	0	2	0.946424	0	0	336	11	0	1	1	1	10	21	5	74.9123	0	1	0	0	0	0	0	0	0.827405
210681003	68	68	0	66.5	73.6758	19.8573	28	Encephalitis	0	0	21.0976	1	0	16	11	0	0	1	1	0	6	4	74.7857	0	0	0	0	0	0	0	0	0.344
210681004	68	73	0	58.4	59.895	21.4509	33	Sepsis abdominal	1	4	3.78146	0	0	50	3	0	1	1	1	0	2	0	64.9681	0	0	0	0	0	0	0	0	1.7104
210681005	68	60	0	112.7	56.32	44.0234	24	Sepsis not otherwise specified	1	1	0.478438	1	0	26	0	1	0	0	0	28	27	26	70.25	0	0	0	0	0	0	0	0	1.25969
210681006	68	45	0	87.4	73.6758	26.0981	15	COPD	2	1	1.29752	0	0	2	0	0	0	0	0	27	28	27	74	0	0	0	0	0	0	0	0	0.144
210681007	68	34	1	80.5	63.58	27.8547	20	Sepsis abdominal	0	3	0.372581	0	0	45	7	0	0	0	0	20	28	25	72.7442	0	0	0	0	0	0	0	0	0.276622

## Sheet: Hourly
study_id	day	hours	MAP	norepinephrine_equivalent
210021001	1	15		10.3192
210021001	1	16	63.5	10.2008
210021001	1	17	66	10.6808
210021001	1	18	69	10.2008
210021001	1	19	72	10.2008
210021001	1	20	71	10.0184
210021001	1	21	67	10.14
210021001	1	22	62	10.2584
210021001	1	23	61	10.38
210021001	2	24	70	10.2584
210021001	2	25	77	10.14
210021001	2	26	69	10.2584
210021001	2	27	64	10.2584
210021001	2	28	75	10.2008
210021001	2	29	89	10.14
210021001	2	30	68	10.0184
210021001	2	31	73	9.9608
210021001	2	32	70.5	9.9
210021001	2	33	73	9.9
210021001	2	34	74	9.9
210021001	2	35	74	10.2584
210021001	2	36	71.5	9.9
210021001	2	37	84	9.9
210021001	2	38	71	9.9
210021001	2	39	68	9.9
210021001	2	40	68	9.9
210021001	2	41	71	9.9
210021001	2	42	62.5	9.9
210021001	2	43	65	9.9
210021001	2	44	57	10.0792
210021001	2	45	78	10.0792
210021001	2	46	73	10.0792
210021001	2	47	87	10.0792
210021001	3	48	78	9.4792
210021001	3	49	88	7.95
210021001	3	50	81	7.95
210021001	3	51	80	7.95
210021001	3	52	73	7.95
210021001	3	53	79	7.95
210021001	3	54	78	7.95
210021001	3	55	76	7.95
210021001	3	56	80	7.95
210021001	3	57	80	7.95
210021001	3	58	81.5	7.95
210021001	3	59	82.5	7.14
210021001	3	60	78	6.6
210021001	3	61	81.5	6.6
210021001	3	62	77	6.6
210021001	3	63	74	6.6
210021001	3	64		6.6
210021001	3	65		6.6
210021001	3	66	79	7.68
210021001	3	67	70	7.68
210021001	3	68	74	9.3
210021001	3	69	75	9.3
210021001	3	70	85.5	7.68
210021001	3	71	77	7.68
210021001	4	72	87	7.14
210021001	4	73	86	6.6
210021001	4	74	74	6.6
210021001	4	75	70	6.6
210021001	4	76	75	6.6
210021001	4	77	72	6.6
210021001	4	78	71	6.6
210021001	4	79	74	6.6
210021001	4	80	78	6.6
210021001	4	81	78	6.06
210021001	4	82	81	6.06
210021001	4	83	80	5.52
210021001	4	84	80	5.52
210021001	4	85	72	5.25
210021001	4	86	70	5.25
210021001	4	87	70	5.25
210021001	4	88	72	5.25
210021001	4	89	76	5.25
210021001	4	90	71	5.25
210021001	4	91	71	5.25
210021001	4	92	73	5.25
210021001	4	93	72	5.25
210021001	4	94	74	5.25
210021001	4	95	69	5.25
210021001	5	96	75	5.25
210021001	5	97	76	5.25
210021001	5	98		5.25
210021001	5	99	75	4.71
210021001	5	100	68	3.9
210021001	5	101	80	3.9
210021001	5	102	78	3.36
210021001	5	103	67	3.09
210021001	5	104	78	2.82
210021001	5	105	76.5	2.82
210021001	5	106	79	2.82
210021001	5	107	73	2.82
210021001	5	108	80	2.82
210021001	5	109	80	2.82
210021001	5	110	80	2.82
210021001	5	111	70.5	2.16
210021001	5	112	81	2.16
210021001	5	113	89	2.16
210021001	5	114	73.5	2.16
210021001	5	115	60.5	2.16
210021001	5	116	66	4.05
210021001	5	117	67	4.05
210021001	5	118	62	4.05
210021001	5	119	71	4.59
210021001	6	120	67	4.59
210021001	6	121	66	4.59
210021001	6	122	69	4.59
210021001	6	123	62	4.59
210021001	6	124	66	4.59
210021001	6	125	65	4.59
210021001	6	126	71	4.32
210021001	6	127	70	4.32
210021001	6	128	68	4.32
210021001	6	129	63	4.32
210021001	6	130	67	4.32
210021001	6	131	67	4.32
210021001	6	132	71	4.32
210021001	6	133	67	4.32
210021001	6	134	61.5	4.86
210021001	6	135	68	4.86
210021001	6	136	62	4.86
210021001	6	137	70	4.86
210021001	6	138	76	8.1
210021001	6	139	87	8.1
210021001	6	140	87	4.59
210021001	6	141	89	4.59
210021001	6	142	98	2.16
210021001	6	143	81	1.08
210021001	7	152	64	1.35
210021001	7	153	58	3.51
210021001	7	154	61.5	3.51
210021001	7	155	77	1.62
210021001	7	156	78	1.62
210021001	7	157	72	1.62
210021001	7	158	68	1.62
210021001	7	159	79	1.62
210021001	7	160	81	1.08
210021001	7	161	69	1.62
210021001	7	162	80	1.89
210021001	7	163	80	1.89
210021001	7	164	81	1.89
210021001	7	165	81	1.89
210021001	7	166	73	2.7
210021001	7	167	72	2.7
210021001	8	168	70	2.7
210021001	8	169	69.5	2.7
210021001	8	170	61	2.7
210021001	8	171	62	2.7
210021001	8	172	63	2.7
210021001	8	173	70	2.7
210021001	8	174	73	2.7
210021001	8	175	76	2.7
210021001	8	176	78.5	2.7
210021001	8	177	72	2.7
210021001	8	178	79	2.7
210021001	8	179	79	2.7
210021001	8	180	77	2.7
210021001	8	181	83	2.7
210021001	8	182	80	2.7
210021001	8	183	82	2.7
210021001	8	184	87	2.7
210021001	8	185	78	2.7
210021001	8	186	85	2.7
210021001	8	187	80	2.7
210021001	8	188	70	2.16
210021001	8	189	60	2.16
210021001	8	190	61	2.7
210021001	8	191	70	2.7
210021001	9	192	58	2.7
210021001	9	193	57	2.7
210021001	9	194	72	2.7
210021001	9	195	68	2.7
210021001	9	196	81	2.7
210021001	9	197	75	2.7
210021001	9	198	71	2.7
210021001	9	199	80	2.7
210021001	9	200	68	2.7
210021001	9	201	71	2.7
210021001	9	202	67	2.7
210021001	9	203		4.32
210021001	9	204	73	3.24
210021001	9	205	89	3.24
210021001	9	206	79	3.24
210021001	9	207	77	3.24
210021001	9	208	71	3.24
210021001	9	209		3.24
210021001	9	210	78	3.24
210021001	9	211	72	3.24
210021001	9	212	57	3.24
210021001	9	213	80	3.24
210021001	9	214	83	3.24
210021001	9	215	66	3.24
210021001	10	216	89	3.24
210021001	10	217	74	3.24
210021001	10	218	77	3.24
210021001	10	219	75	3.24
210021001	10	220	79	3.24
210021001	10	221	72	3.24
210021001	10	222	76	3.24
210021001	10	223	79	3.24
210021001	10	224	66	2.7
210021001	10	225	72	2.7
210021001	10	226	69	2.7
210021001	10	227	60	3.24
210021001	10	228	69	3.24
210021001	10	229	55.5	4.05
210021001	10	230	63.5	6.75
210021001	10	231	73	5.4
210021001	10	232	70	5.4
210021001	10	233	74	5.4
210021001	10	234	80	5.4
210021001	10	235	77	5.4
210021001	10	236	74	5.4
210021001	10	237	78	5.4
210021001	10	238	73	5.4
210021001	10	239	89	5.4
210021001	11	240	74	5.4
210021001	11	241	70	5.4
210021001	11	242	66	5.4
210021001	11	243	69	5.4
210021001	11	244	67	5.4
210021001	11	245	65	5.4
210021001	11	246	64	5.4
210021001	11	247	66	5.4
210021001	11	248	68	5.4
210021001	11	249	70	5.4
210021001	11	250	57	5.4
210021001	11	251	66	6.75
210021001	11	252	59.5	5.94
210021001	11	253	77	6.48
210021001	11	254	81	6.48
210021001	11	255	79	5.4
210021001	11	256	84	4.86
210021001	11	257	74	4.86
210021001	11	258	68	4.86
210021001	11	259	72	4.86
210021001	11	260	68	4.86
210021001	11	261	64	4.86
210021001	11	262	92	4.05
210021001	11	263	76	4.05
210021001	12	264	78	3.78
210021001	12	265	85	3.78
210021001	12	266	73	3.24
210021001	12	267	73	2.16
210021001	12	268	71	2.16
210021001	12	269	74	1.89
210021001	12	270	73	1.89
210021001	12	271	61	1.35
210021001	12	272	71	1.35
210021001	12	273	67	1.35
210021001	12	274	65	1.35
210021001	12	275	71	1.35
210021001	12	276	69	1.35
210021001	12	277	62	1.35
210021001	12	278	77	1.35
210021001	12	279	70	1.35
210021001	12	280	76	1.35
210021001	12	281	72	1.35
210021001	12	282	68	1.08
210021001	12	283	72	0.81
210021001	12	284	76	0.54
210021001	12	285	78	0.36
210021001	12	286	75	0.54
210021001	12	287	68	0.54
210021001	13	288	78	0.54
210021001	13	289		0.54
210021001	13	290	73	0.54
210021001	13	291	74	0.81
210021001	13	292	71	0.81
210021001	13	293	71	0.54
210021001	13	294	76	0.54
210021001	13	295	89	0.54
210021002	1	14	64	2.7
210021002	1	16	79	2.7
210021002	1	17	73	3.0008
210021002	1	18	65	0.3008
210021002	1	19	75	0.48
210021002	1	20	79	0.6016
210021002	1	21	78	0.6016
210021002	1	22	79	0.6016
210021002	1	23	77	0.6016
210021002	2	24	80	0.6016
210021002	2	25	80	0.6016
210021002	2	26	78	0.6016
210021002	2	27	82	0.6016
210021002	2	28	71.5	0.6016
210021002	2	29	73.5	0.6016
210021002	2	30	77	0.6016
210021002	2	31	78	0.6016
210021002	2	32	79	0.6016
210021002	2	33		0.6016
210021002	2	34		0.6016
210021002	2	35		0.6016
210021002	2	36	80	0.5408
210021002	2	37	96	0.5408
210021002	2	38		0.5408
210021002	2	39	96	0.48
210021002	2	40		0.48
210021002	2	41		0.48
210021002	2	42		0.48
210021002	2	43		0.48
210021002	2	44	92	0.48
210021002	2	45		0.48
210021002	2	46	90	0.48
210021002	2	47	90	0.48
210021002	3	48	72	0.3584
210021002	3	49	87	0.4192
210021002	3	50	82	0.4192
210021002	3	51	70	0.4192
210021002	3	52	81	0.4192
210021002	3	53	90	0.4192
210021002	3	54	82	0.4192
210021002	3	55		0.4192
210021002	3	56		0.4192
210021002	3	57		0.4192
210021002	3	58	70	0.3008
210021002	3	59		0.3008
210021002	3	60	79	0.3008
210021002	3	61	72.5	0.3584
210021002	3	62	82	0.3584
210021002	3	63	75	0.4192
210021002	3	64	76	0.4192
210021002	3	65	67	0.4192
210021002	3	66	70	0.48
210021002	3	67	94	0.48
210021002	3	68	86	0.6016
210021002	3	69	83	0.6016
210021002	3	70	73	0.6016
210021002	3	71	64	0.6016
210021002	4	72	64	0.6016
210021002	4	73	73	0.72
210021002	4	74	65	0.72
210021002	4	75	65	0.72
210021002	4	76	72	0.72
210021002	4	77	66	0.72
210021002	4	78	69	0.72
210021002	4	79	86	0.72
210021002	4	80		0.72
210021002	4	81		0.72
210021002	4	82		0.6592
210021002	4	83	75	0.6592
210021002	4	84	76	0.6592
210021002	4	85	82	0.6592
210021002	4	86	88	0.6592
210021002	4	87	84	0.6592
210021002	4	88	84	0.6592
210021002	4	89		0.6592
210021002	4	90	82	0.6592
210021002	4	91	65	0.6592
210021002	4	92	65	0.6592
210021002	4	93	85	0.6592
210021002	4	94	69	0.6592
210021002	4	95	74	0.6592
210021002	5	96	82	0.6016
210021002	5	97	65	0.6016
210021002	5	98	91	0.72
210021002	5	99	74	0.7808
210021002	5	100	80	0.7808
210021002	5	101	66	0.7808
210021002	5	102	74	0.7808
210021002	5	103	73	0.72
210021002	5	104	78	0.72
210021002	5	105	79	0.72
210021002	5	106	71	0.72
210021002	5	107	70.5	0.48
210021002	5	108	69	0.3584
210021002	5	109		0.3584
210021002	5	110		0.3008
210021002	5	111		0.24
210021002	5	112		0.1024
210021003	1	14	78	5.6864
210021003	1	15	81	5.4616
210021003	1	16		6.0016
210021003	1	17	82	6.12
210021003	1	18	73	6.12
210021003	1	19	77	6.12
210021003	1	20	76.5	5.5192
210021003	1	21	65.5	5.5192
210021003	1	22	71	5.5192
210021003	1	23	71	5.4616
210021003	2	24	70	5.4616
210021003	2	25	71	5.4008
210021003	2	26	83	5.4616
210021003	2	27	72	5.372
210021003	2	28	92	5.372
210021003	2	29	71	5.372
210021003	2	30	84.5	5.0392
210021003	2	31	72	5.0392
210021003	2	32	79	5.1608
210021003	2	33	79	5.2792
210021003	2	34	67	5.2792
210021003	2	35	87	5.4008
210021003	2	36	84	5.4008
210021003	2	37	87	5.2792
210021003	2	38	85	5.1
210021003	2	39	71	5.1
210021003	2	40	77	4.9208
210021003	2	41	85	4.9208
210021003	2	42	90	4.86
210021003	2	43	80	4.32
210021003	2	44	81	4.32
210021003	2	45	76	2.97
210021003	2	46	80	2.97
210021003	2	47	83	2.43
210021003	3	48	86	1.89
210021003	3	49	87	1.89
210021003	3	50	90	1.89
210021003	3	51	90	1.35
210021003	3	52	88	1.8
210021003	3	53	70	0.63
210021003	3	54		0.54
210021003	3	55	75	0.54
210021003	3	56	79	0.54
210021004	1	13	65	3.24
210021004	1	15	85	4.05
210021004	1	16	71	4.05
210021004	1	17	72	4.05
210021004	1	18	66	4.05
210021004	1	19	72	4.05
210021004	1	20	72	4.05
210021004	1	21	77	4.05
210021004	1	22	82	4.05
210021004	1	23	88	3.78
210021004	2	24	79.5	3.78
210021004	2	25	67	3.78
210021004	2	26	72.5	3.78
210021004	2	27	78	3.78
210021004	2	28	79	3.78
210021004	2	29	70	3.78
210021004	2	30	73	3.51
210021004	2	31	84.5	3.51
210021004	2	32	78	3.51
210021004	2	33	70	3.51
210021004	2	34	82	3.51
210021004	2	35	72	3.51
210021004	2	36	67	3.51
210021004	2	37	67	3.24
210021004	2	38	68	3.24
210021004	2	39	67	3.24
210021004	2	40	76	3.96
210021004	2	41	67	3.78
210021004	2	42	68	3.78
210021004	2	43	68	3.78
210021004	2	44	73	3.78
210021004	2	45	75	4.32
210021004	2	46	71.5	4.32
210021004	2	47	72	4.32
210021004	3	48	68.5	4.32
210021004	3	49	71.5	4.32
210021004	3	50	63	4.32
210021004	3	51	56	4.32
210021004	3	52	65.5	4.32
210021004	3	53	75	4.32
210021004	3	54	57	6.75
210021004	3	55		6.75
210021004	3	56	68	6.75
210021004	3	57	75	6.75
210021004	3	58	76	6.75
210021004	3	59	72	6.75
210021004	3	60	68	6.75
210021004	3	61	72	6.814
210021004	3	62	73	6.99
210021004	3	63	75	6.99
210021004	3	64	73	6.9292
210021004	3	65	68	6.9292
210021004	3	66	74	6.99
210021004	3	67	65	6.99
210021004	3	68	71.5	7.3516
210021004	3	69	71.5	7.47
210021004	3	70	80	7.3516
210021004	3	71	78	7.3516
210021004	4	72	62	7.47
210021004	4	73	66	7.47
210021004	4	74	67	7.822
210021004	4	75	81	7.822
210021004	4	76	90	7.95
210021004	4	77	90	7.95
210021004	4	78	70	7.95
210021004	4	79	72	7.71
210021004	4	80	71	7.8316
210021004	4	81		7.8316
210021004	4	82		7.17
210021004	4	83	70	7.17
210021004	4	84		6.2384
210021004	4	85	66	6.12
210021005	1	11		4.05
210021005	1	12	75	4.05
210021005	1	13	75	4.05
210021005	1	14	65	4.05
210021005	1	15	86	4.05
210021005	1	16		4.05
210021005	1	17		4.05
210021005	1	18	95	2.7
210021005	1	19	74	2.7
210021005	1	20	75	2.7
210021005	1	21	65	2.43
210021005	1	22	63	2.7
210021005	1	23	75	2.43
210021005	2	24	78	2.16
210021005	2	25	75	1.89
210021005	2	26	65	2.16
210021005	2	27	72	2.43
210021005	2	28	70	2.43
210021005	2	29		2.43
210021005	2	30	62	2.7
210021005	2	31	65	2.7
210021005	2	32		4.05
210021005	2	33		2.7
210021005	2	34	68	2.7
210021005	2	35	65	2.7
210021005	2	36	68	2.7
210021005	2	37		2.7
210021005	2	38		2.7
210021005	2	39		2.7
210021005	2	40		4.05
210021005	2	41		4.05
210021005	2	42		4.05
210021005	2	43	72	4.05
210021005	2	44	82	4.59
210021005	2	45	97.5	3.6
210021005	2	46	78	3.24
210021005	2	47	75	3.24
210021005	3	48	91	3.24
210021005	3	49	76	2.7
210021005	3	50	82	2.7
210021005	3	51	86	2.7
210021005	3	52	87	2.7
210021005	3	53	101	2.16
210021005	3	54	85	2.16
210021005	3	55	77	1.89
210021005	3	56	73	1.62
210021005	3	57	75	1.89
210021005	3	58	75	1.35
210021005	3	59	88	1.35
210021005	3	60	63	1.35
210021005	3	61	77	1.89
210021005	3	62	69	1.62
210021005	3	63	64	1.89
210021005	3	64	65	1.89
210021005	3	65	67	1.89
210021005	3	66	75	1.89
210021005	3	67	76	1.89
210021005	3	68	78	13.5
210021005	3	69	70	1.35
210021005	3	70	69	1.35
210021005	3	71	71	1.35
210021005	4	72	75	1.35
210021005	4	73	65	0.81
210021005	4	74	82	0.81
210021005	4	75	83	0.81
210021005	4	76	80	0.81
210021005	4	77	72	0.81
210021005	4	78	71	0.81
210021005	4	79	68	0.81
210021005	4	80	78	0.54
210021005	4	81	89	0.36
210021005	4	82	62	0.81
210021005	4	83	69	0.81
210021005	4	84	77	0.54
210021005	4	85	61	0.54
210021005	4	86	64	0.27
210021005	4	87	58	0.27
210021005	4	88	64	0.27
210021005	4	89	82	0.684
210021005	4	90	65	0.684
210021005	4	91	66	0.684
210021005	4	92	66	0.684
210021005	4	93		0.684
210021005	4	94	71	0.684
210021005	4	95		0.684
210021005	5	96	73	0.54
210021005	5	97	72	0.54
210021005	5	98		0.54
210021005	5	99	72	0.54
210021005	5	100	70	0.54
210021005	5	101	72	0.54
210021005	5	102	79	0.54
210021005	5	103	80	0.54
210021005	5	104	82	0.54
210021006	1	13	75	2.67
210021006	1	14	70	2.67
210021006	1	15	70	2.67
210021006	1	16	70	2.67
210021006	1	17	70	2.67
210021006	1	18	58	3.0584
210021007	1	14	69	7.9516
210021007	1	15	70	7.9516
210021007	1	16	82	7.6816
210021007	1	17	74	7.1416
210021008	1	13	79	4.86
210021008	1	14	80	4.644
210021008	1	15	89	4.32
210021008	1	16	81	4.32
210021008	1	17	74	4.32
210021008	1	18	75	4.32
210021008	1	19	87	4.32
210021008	1	20	72	4.32
210021008	1	21	77	3.78
210021008	1	22	80	3.78
210021008	1	23	77	3.78
210021008	2	24	97	3.06
210021008	2	25	70	0.54
210021008	2	26	69	0.54
210021008	2	27	77	0.54
210021008	2	28	86	0.54
210021008	2	29	60.5	4.05
210021008	2	30	73	4.05
210021008	2	31	75.5	2.7
210021008	2	32	69	2.7
210021008	2	33		1.62
210021008	2	34	78	1.08
210021008	2	35	84	1.08
210021008	2	36	87	1.08
210021008	2	37	82	1.08
210021009	1	15	71	5.4308
210021009	1	16	78	5.4308
210021009	1	17	92	5.4308
210021009	1	18	77	3.8108
210021009	1	19	97	3.8108
210021009	1	20	92	3.8108
210021009	1	21	86	3.8108
210021009	1	22	85	3.5408
210021009	1	23	79	3.2708
210021009	2	24	78	3.0008
210021009	2	25	77	3.0008
210021009	2	26	78	2.7308
210021009	2	27	70	2.7308
210021009	2	28	87	2.7308
210021009	2	29	95	2.2808
210021009	2	30	67	1.6508
210021009	2	31	73	1.6508
210021009	2	32	72	0.3008
210021009	2	33	72	0.3008
210021009	2	34		0.2368
210021009	12	285	66	0.48
210021009	12	286	58	0.48
210021009	12	287	95.5	0.48
210021009	13	288	75	0.1216
210021009	13	289	72	0.1216
210021009	13	290	70	0.1216
210021009	13	291	69	0.1216
210021009	13	292	69	0.24
210021009	13	293	69	0.24
210021009	13	294	61	0.24
210021009	13	295	77	0.24
210021009	13	296	81	0.24
210021009	13	297	87	0.24
210021009	13	298	96	0.24
210021009	13	299	90	0.24
210021009	13	311	64	0.2368
210021009	14	312	78	0.2368
210021009	14	313	79	0.2368
210021009	14	317	72	0.3584
210021009	14	318	65	0.2368
210021009	14	319	93	0.2368
210021010	1	15	61	11.3384
210021010	1	16	65	11.6392
210021010	1	17	80	11.5208
210021010	1	18	71	11.3
210021010	1	19	80	12.54
210021010	1	20	90	12.54
210021010	1	21	76	11.9384
210021010	1	22	77	11.8784
210021010	1	23	79	11.28
210021010	2	24	72	11.22
210021010	2	25	70	11.22
210021010	2	26	65	11.16
210021010	2	27	64	11.16
210021010	2	28	65	11.132
210021010	2	29	70	11.4008
210021010	2	30	71	11.4008
210021010	2	31	72	11.1864
210021010	2	32	76	11.1
210021010	2	33	72	11.1
210021010	2	34	69	11.1
210021010	2	35	75	11.1
210021010	2	36	60.5	11.1
210021010	2	37	72	11.164
210021010	2	41	62.5	11.1
210021010	2	42	59.5	11.34
210021010	2	43	63.5	11.34
210021010	2	44	76.5	8.1608
210021010	2	45	89.5	8.1608
210021010	2	46	86	3.3008
210021010	2	47	88.5	3.3008
210021010	3	48	93.5	3.3008
210021010	3	49	76	2.7008
210021010	3	50	70.5	2.7008
210021010	3	51	72.5	2.7008
210021010	3	52	68.5	2.7008
210021010	3	53	61	2.7008
210021010	3	54	74.5	2.7008
210021010	3	55	77.5	2.7008
210021010	3	56	73	2.7008
210021010	3	57	61.5	2.7008
210021010	3	58	72	2.7008
210021010	3	59	72	20.7008
210021010	3	60	69	11.7008
210021010	3	61	65	2.7008
210021010	3	62	72	20.7008
210021010	3	63	70	2.7008
210021010	3	64	71	2.7008
210021010	3	65	84	2.7008
210021010	3	66	82	11.64
210021010	3	67	89	2.16
210021010	3	68	78	2.16
210021010	3	69	78	2.0384
210021010	3	70	73	2.0384
210021010	3	71	71	2.0384
210021010	4	72	71	1.92
210021010	4	73	75.5	1.92
210021010	4	74	78	1.92
210021010	4	75	78	1.92
210021010	4	76	76	1.92
210021010	4	77	68	1.92
210021010	4	78	71	1.92
210021010	4	79	71	1.92
210021010	4	80	69	1.92
210021010	4	81	71	1.92
210021010	4	82	74	1.92
210021010	4	83	73	1.8592
210021010	4	84	69	1.8592
210021010	4	85	71	1.8592
210021010	4	86	78	1.8592
210021010	4	87	72	1.8016
210021010	4	88	80	1.8016
210021010	4	89	77	1.68
210021010	4	90	79	1.68
210021010	4	91	68	1.6192
210021010	4	92	70	1.6192
210021010	4	93	70	1.6192
210021010	4	94	75	1.6192
210021010	4	95	70	1.5584
210021010	5	96	71	1.5584
210021010	5	97	72	1.5584
210021010	5	98	79	1.5584
210021010	5	99	70	1.5008
210021010	5	100	71	1.5008
210021010	5	101	66	1.5008
210021010	5	102	69	1.5008
210021010	5	103	77	1.5008
210021010	5	104	72	1.5008
210021010	5	105	73	1.44
210021010	5	106	69	1.44
210021010	5	107	68	1.44
210021010	5	108	70	1.44
210021010	5	109	69	1.44
210021010	5	110	68	1.44
210021010	5	111	73	1.44
210021010	5	112	66	1.44
210021010	5	113	70	1.44
210021010	5	114	72	1.44
210021010	5	115	73	1.44
210021010	5	116	78	1.44
210021010	5	117	69	1.3792
210021010	5	118	79	1.3792
210021010	5	119	75	1.3792
210021010	6	120		1.3184
210021010	6	121	67	1.2608
210021010	6	122	69	1.3184
210021010	6	123	76	1.3184
210021010	6	124	72	1.3184
210021010	6	125	76	1.3184
210021010	6	126	64	1.2608
210021010	6	127	65	1.3184
210021010	6	128	78	1.3184
210021010	6	129	68	1.3184
210021010	6	130	65.5	1.44
210021010	6	131	71	1.3792
210021010	6	132	71	1.3792
210021010	6	133	65	1.0792
210021010	6	134	75	1.0792
210021010	6	135	70	1.0792
210021010	6	136	66	0.7792
210021010	6	137	66	0.7792
210021010	6	138	78	0.7792
210021010	6	139	67	0.1792
210021010	6	140	95	0.1792
210021010	6	141	69	0.1184
210021010	6	142	81	0.1184
210021010	6	143	75.5	0.1184
210021010	7	144	87	0.1184
210021010	7	145	86	0.0608
210021010	7	146	68	0.0608
210021010	7	147	63	0.0608
210021010	7	148	74	0.1184
210021010	7	149	76	0.1184
210021010	7	150	76	0.1184
210021010	7	151	86	0.0896
210021010	11	259	67	4.05
210021010	11	260	68	4.05
210021010	11	261	77.5	4.05
210021010	11	262	77.5	4.05
210021010	11	263	70	2.16
210021010	12	264	79	2.16
210021010	12	265	73	1.62
210021010	12	266	69	0.54
210021010	12	267	65	0.54
210021010	12	268	71	0.54
210021010	12	269	71	0.54
210021010	12	272	68	0.81
210021010	12	273	61	0.81
210021010	12	274	62	0.81
210021010	12	275	78	0.81
210021010	12	276	80	0.81
210021010	12	277	71	0.81
210021010	12	278	68	0.81
210021010	12	279	77	0.81
210021010	12	280	66	0.81
210021010	12	281	63	0.81
210021010	12	282	73	0.81
210021010	12	283	68	0.81
210021010	12	284	72	0.81
210021010	12	285	68	0.54
210021010	12	286	75	0.54
210021010	12	287	72	0.27
210021010	13	288	79	0.27
210021010	13	289	65	0.27
210021010	13	290	60	0.54
210021011	1	12	68	9.2084
210021011	1	13	67.5	9.2084
210021011	1	14	68.5	9.2084
210021011	1	15	69	8.9384
210021011	1	16	77	8.6144
210021011	1	17	76	8.3984
210021011	1	18	77.5	7.8584
210021011	1	19	80	4.6184
210021011	1	20	79	2.7584
210021011	1	21	79	2.64
210021011	1	22	81	2.544
210021011	1	23	84	2.2816
210021011	2	24	72	2.16
210021011	2	25	80	2.16
210021011	2	26	68	2.16
210021011	2	27	65	2.16
210021011	2	28	67	2.16
210021011	2	29	65	2.16
210021011	2	30	70	2.4
210021011	2	31	61	2.4
210021011	2	32	72	2.4
210021011	2	33	70	2.4
210021011	2	34	73	2.4
210021011	2	35	79	2.2816
210021011	2	36	74	2.16
210021011	2	37	83	2.16
210021011	2	38	81	2.0384
210021011	2	39	86	2.0384
210021011	2	40	76	1.8016
210021011	2	41	73	1.8016
210021011	2	42	68	1.8592
210021011	2	43		1.8592
210021011	2	44	75	1.8592
210021011	2	45	76	1.8592
210021011	2	46	68	1.8592
210021011	2	47	76	1.8016
210021011	3	48	70	1.7408
210021011	3	49	72	1.68
210021011	3	50	74	1.68
210021011	3	51	70.5	1.6192
210021011	3	52	74	1.6192
210021011	3	53	73	1.6192
210021011	3	54	68	1.5008
210021011	3	55	72	1.5008
210021011	3	56	74	1.44
210021011	3	57	74	1.44
210021011	3	58	74	1.4048
210021011	3	59	69	1.3792
210021011	3	60	71	1.3792
210021011	3	61	71	1.3792
210021011	3	62	71	1.3792
210021011	3	63	70	1.3792
210021011	3	64	72	1.3792
210021011	3	65	81	1.3792
210021011	3	66	83	1.3792
210021011	3	67		1.3792
210021011	3	68	81	1.2608
210021011	3	69	66	1.2608
210021011	3	70	72	1.2608
210021011	3	71	68	1.2608
210021011	4	72	67	1.2
210021011	4	73	68	1.2
210021011	4	74	75	1.2
210021011	4	75	74	1.2
210021011	4	76	77	1.2
210021011	4	77	67	1.2
210021011	4	78	70	1.2
210021011	4	79	73	1.2
210021011	4	80	68	1.2
210021011	4	81	70	1.2
210021011	4	82	71	1.2
210021011	4	83		1.2
210021011	4	86	81	0.24
210021011	4	87		0.24
210021011	4	88		0.24
210021011	4	89	73	0.1024
210021011	4	90	67	0.1024
210021011	4	91	67	0.1024
210021011	4	92	70	0.1184
210021011	4	94	58	0.1184
210021011	4	95	65	0.0608
210021011	5	98	61	0.0608
210021011	5	99	62	0.1216
210021011	5	100	61	0.1216
210021011	5	101	62.5	0.24
210021011	5	102	64	0.24
210021011	5	103	72	0.3584
210021011	5	104	68	0.24
210021011	5	105	70	0.24
210021011	5	106	74	0.24
210021011	5	107	66	0.24
210021011	5	108	67	0.1184
210021011	5	109		0.1184
210021011	6	123	60	0.3584
210021011	6	124	68	0.24
210021011	6	125	66	0.24
210021011	6	126	62	0.24
210021011	6	127	60	0.24
210021011	6	128	66	0.1184
210021011	6	140	60	0.2368
210021011	6	141	66	0.2368
210021011	6	142	66	0.2368
210021011	6	143	64	0.2368
210021011	7	144	56	0.3008
210021011	7	145	52	0.3008
210021011	7	146	50	0.3008
210021011	7	147	62	0.4192
210021011	7	148	61	0.4192
210021011	7	149	60	0.4192
210021011	7	150	60	0.48
210021011	7	151		0.48
210021011	7	152	67	0.48
210021011	7	153		0.48
210021011	7	154	57	0.48
210021011	7	155	66	0.48
210021011	7	156	76	0.48
210021011	7	157		0.48
210021011	7	158	66	0.48
210021011	7	159	66	0.48
210021011	7	160	64	0.48
210021011	7	161	65	0.48
210021011	7	162	66	0.48
210021011	7	163	75	0.48
210021011	7	164	71	0.48
210021011	7	165	61	0.48
210021011	7	166	62	0.48
210021011	7	167	60	0.48
210021011	8	168	61	0.48
210021011	8	169	61	0.48
210021011	8	170	66	0.48
210021011	8	171	60	0.48
210021011	8	172	60	0.48
210021011	8	173	60	0.48
210021011	8	174	59	0.6016
210021011	8	175	60	0.6016
210021011	8	176	59.5	0.6016
210021011	8	177	58	0.6784
210021011	8	178	60	0.7808
210021011	8	179	60.5	0.7808
210021011	8	180	69	0.6784
210021011	8	181	67	0.6784
210021011	8	182	63	0.6016
210021011	8	183	66	0.5408
210021011	8	184	67	0.5408
210021011	8	185	68	0.3584
210021011	8	186	67	0.3584
210021011	8	187	64	0.3584
210021011	8	188	63	0.3008
210021011	8	189	66	0.3008
210021011	8	190	65	0.3008
210021011	8	191	59	0.3008
210021011	9	192	61	0.3008
210021011	9	193	55	0.3584
210021011	9	194	62	0.3584
210021011	9	195	60	0.48
210021011	9	196	60	0.6016
210021011	9	197		0.6016
210021011	9	198	60	0.6016
210021011	9	199	60	0.6016
210021011	9	200		0.6016
210021011	9	201		0.6016
210021011	9	202		0.6016
210021011	9	203		0.6016
210021011	9	204		0.6016
210021011	9	205		0.6016
210021011	9	206		0.6016
210021011	9	207		0.6016
210021011	9	208		0.6016
210021011	9	209		0.48
210021011	9	210		0.48
210021011	9	211	60	0.48
210021011	9	212	67	0.6016
210021011	9	213	64	0.6016
210021011	9	214	68	0.6016
210021011	9	215	62	0.6016
210021011	11	240	61	1.0816
210021011	11	241	69	1.2
210021011	11	242	72	1.2
210021011	11	243	69	1.2
210021011	11	244	67	1.2
210021011	11	245	69	1.2
210021011	11	246	61	1.2
210021011	11	247	64.5	1.2
210021011	11	248	65	0.96
210021011	11	249	67	0.96
210021011	11	250	65	0.96
210021011	11	251	80	0.96
210021011	11	252	70	0.96
210021011	11	253	80	0.96
210021011	11	254	71	0.8384
210021011	11	255	66.5	0.6016
210021011	11	256	60	0.5184
210021011	11	257	59	0.8384
210021011	11	258	60	1.2
210021011	11	259	63	1.2
210021011	11	260	68	1.2
210021011	11	261	71	1.2
210021011	11	262	71	1.2
210021011	11	263	57	1.5584
210021011	12	264	63.5	1.5584
210021011	12	265	73	1.0816
210021011	12	266	64	1.0816
210021011	12	267	62	1.0816
210021011	12	268	60	1.0816
210021011	12	269	60	1.0816
210021011	12	270	56	1.2
210021011	12	271	65	1.2
210021011	12	272	68	1.2
210021011	12	273	61	1.2
210021011	12	274	60	1.3184
210021011	12	275	71	1.3184
210021011	12	276	65	2.5184
210021011	12	277	77	2.4
210021011	12	278	69	2.4
210021011	12	279	64	2.4
210021011	12	280	70	2.4
210021011	12	281	65	2.4
210021011	12	282	57.5	2.5184
210021011	12	283	63	2.5184
210021011	12	284	61	2.5184
210021011	12	285	70	2.352
210021011	12	286	67	2.2816
210021011	12	287	67	2.2816
210021011	13	288	69	2.16
210021011	13	289	68	2.0384
210021011	13	290	71	2.0384
210021011	13	291	64	2.0384
210021011	13	292	55	2.0384
210021011	13	293	54	2.5184
210021011	13	294	63	2.5184
210021011	13	295	65	2.5184
210021011	13	296	65	2.5184
210021011	13	297	66	2.5184
210021011	13	298	59.5	2.5184
210021011	13	299	60	2.5184
210021011	13	300	60	3.7184
210021011	13	301		3.7184
210021011	13	302	60	3.7184
210021011	13	303		3.7184
210021011	13	304	61	3.7184
210021011	13	305	61	3.7184
210021011	13	306	70.5	3.84
210021011	13	307	72	3.84
210021011	13	308	71	3.7184
210021011	13	309	69	3.7184
210021011	13	310	68	3.7184
210021011	13	311	70	3.7184
210021011	14	312	74	3.7184
210021011	14	313	72	3.7184
210021011	14	314	65	3.7184
210021011	14	315	71	3.7184
210021011	14	316	73	3.7184
210021011	14	317	71	3.2384
210021011	14	318	60	3.2384
210021011	14	319	69	3.36
210021011	14	320	70	3.36
210021011	14	321	72	3.36
210021011	14	322	75	3.36
210021011	14	323	68	3.2992
210021011	14	324	65	3.2992
210021011	14	325	67	3.2992
210021011	14	326	67	3.2992
210021011	14	327	72	3.2384
210021011	14	328	72	3.12
210021011	14	329	70	3.12
210021011	14	330	64	3.12
210021011	14	331	62	3.12
210021011	14	332	62	3.12
210021011	14	333	61	3.12
210021011	14	334	60	3.12
210021011	14	335	64	3.2384
210021011	15	336	63	3.2384
210021011	15	337	59	3.2384
210021011	15	338	60	3.2384
210021011	15	339	70	3.2384
210021011	15	340	69	3.2384
210021011	15	341	70	3.2384
210021011	15	342	76	3.2384
210021011	15	343	68	3.2384
210021011	15	344	61	3.2384
210021011	15	345		3.2384
210021011	15	346	70	3.2384
210021011	15	347	75	3.2384
210021011	15	348	66	1.9808
210021011	15	349		1.9808
210021011	15	350	66	1.9808
210021011	15	351	64	1.92
210021011	15	352	69	2.0384
210021011	15	353	64	2.0384
210021011	15	354	66	2.0384
210021011	15	355	70	2.0384
210021011	15	356	74	2.2816
210021011	15	357	73	2.2816
210021011	15	358	74	2.2816
210021011	15	359	71	2.2816
210021011	16	360	75	2.2816
210021011	16	361	74	2.16
210021011	16	362	67	2.0384
210021011	16	363	65	2.0384
210021011	16	364	64	2.0384
210021011	16	365	65	2.0384
210021011	16	366	65	2.0384
210021011	16	367	64	2.0384
210021011	16	368	61	2.0384
210021011	16	369	61	2.0384
210021011	16	370	62	2.0384
210021011	16	371	60	2.0384
210021011	16	372	68	2.0384
210021011	16	373	60	2.0384
210021011	16	374	70	2.0384
210021011	16	375	60	2.0384
210021011	16	376	61	1.9808
210021011	16	377	69.5	1.9808
210021011	16	378	67	1.68
210021011	16	379	66	1.68
210021011	16	380	68	1.68
210021011	16	381		1.68
210021011	16	382	66	1.68
210021011	16	383	64	1.68
210021011	17	384	71	1.68
210021011	17	385	68	1.68
210021011	17	386	76	1.68
210021011	17	387		1.68
210021011	17	388	68	1.68
210021011	17	389	64	1.6192
210021011	17	390	63	1.6192
210021011	17	391		1.6192
210021011	17	392	80.5	1.3792
210021011	17	393	70	1.3792
210021011	17	394	71	1.3792
210021011	17	395	70	1.3792
210021011	17	396	69	1.3792
210021011	17	397	73	1.3792
210021011	17	398	76	1.2
210021011	17	399	73	1.2
210021011	17	400	67	1.2
210021011	17	401	66	1.2
210021011	17	402	65	1.2
210021011	17	403	66	1.2
210021011	17	404	66	1.2
210021011	17	405	64	1.2
210021011	17	406	60	1.2
210021011	17	407	62	1.2
210021011	18	408	69	1.2
210021011	18	409	68	1.2
210021011	18	410	69	1.2
210021011	18	411	66	1.2
210021011	18	412	61	1.2
210021011	18	413	60	1.2
210021011	18	414	76	1.2
210021011	18	415	68	1.2
210021011	18	416	71	1.2
210021011	18	417	69	1.2
210021011	18	418	70	1.2
210021011	18	419	57	1.328
210021011	18	420	67	1.5008
210021011	18	421	65	1.68
210021011	18	422	70	0.48
210021011	18	423	65	0.72
210021011	18	424	64	0.6016
210021011	18	425	62	0.6016
210021011	18	426	69	0.72
210021011	18	427	63	0.72
210021011	18	428	59.5	0.72
210021011	18	429	69	0.72
210021011	18	430	62	0.7808
210021011	18	431	76	0.7808
210021011	19	432	66	0.6016
210021011	19	433	68	0.48
210021011	19	434	68	0.3872
210021011	19	435	70	0.3872
210021011	19	436	66	0.2912
210021011	19	437	69	0.2912
210021011	19	443	65	0.6016
210021011	19	444	74	0.6016
210021011	19	445	79	0.6016
210021011	19	446	60	0.48
210021011	19	447	60	0.48
210021011	19	448	66	0.48
210021011	19	449	74	0.48
210021011	19	450	68	0.48
210021011	19	451	73	0.48
210021011	19	452	74	0.48
210021011	19	453	61	0.48
210021011	19	454	56	0.6016
210021011	19	455	69.5	0.6016
210021011	20	456	70	0.3008
210021011	20	457	72	0.1184
210021011	20	458	73	0.1184
210021011	20	459	60	0.1184
210021011	20	460	61	0.1184
210021011	20	476	67	0.6016
210021011	20	477	54.5	0.3712
210021011	20	478	67	0.3712
210021011	20	479	70	0.1184
210021011	21	480	65.5	0.1184
210021011	21	481	65	0.0608
210021011	21	482	65	0.0608
210021011	21	483	58	0.0608
210021011	21	484	66	0.1184
210021011	21	485	76	0.1184
210021011	22	518	57	0.1184
210021011	22	519	61.5	0.1184
210021011	22	520	68	0.1184
210021011	22	521	64	0.1184
210021011	22	526		0.1184
210021011	22	527		0.1184
210021011	23	528	90	0.1184
210021011	23	529	80	0.1184
210021011	23	530	89	0.1184
210021011	23	531	81	0.1184
210021011	23	532	91	0.1184
210021011	23	533	97	0.1184
210021011	23	542	92	0.3584
210021011	23	545	68.5	0.3584
210021011	23	546	70	0.3584
210021011	23	547	64	0.3584
210021011	23	548	94	0.3584
210021011	23	549	64	0.3584
210021011	23	550	66	0.3584
210021011	23	551	110	0.3584
210021011	24	552	64	0.3584
210021011	24	553	60	0.3584
210021011	24	554	80	0.3584
210021011	24	555		0.3584
210021011	24	556		0.3584
210021011	24	557	55	0.3584
210021011	24	558	64	0.3584
210021011	24	559	64	0.3584
210021011	24	560	100	0.3584
210021011	24	561	62	0.3584
210021011	24	562	68	0.3584
210021011	24	563	70	0.3584
210021011	24	564	70	0.3584
210021011	24	565	65	0.6016
210021011	24	566	71	0.6016
210021011	24	567	86	0.6016
210021011	24	568		0.6016
210021011	24	569	85	0.6016
210021011	24	570	70	0.48
210021011	24	571	72	0.48
210021011	24	572	81	0.48
210021011	24	573	72	0.48
210021011	24	574	69	0.48
210021011	24	575	90	0.48
210021011	25	576	76	0.48
210021011	25	577		0.48
210021011	25	578	74	0.48
210021011	25	579		0.48
210021011	25	580	88	0.48
210021011	25	581	86	0.48
210021011	25	582	92	0.3584
210021011	25	583		0.24
210021011	25	584		0.24
210021011	25	585		0.1248
210021012	1	16	66	0.72
210021012	1	17	68	0.72
210021012	1	18	70	0.72
210021012	1	19	69	0.6016
210021012	1	20	78	0.6016
210021012	1	21	64	0.5408
210021012	1	22	72	0.48
210021012	1	23	71	0.48
210021012	2	24	75	0.48
210021012	2	25	73	0.4192
210021012	2	26	71	0.3008
210021012	2	27	71	0.24
210021012	2	28	66	0.24
210021012	2	29	70	0.1792
210021012	2	30	69	0.1792
210021012	2	31	71	0.1792
210021012	2	32	76	0.1792
210021012	2	33	78	0.1184
210021012	2	34		0.1184
210021012	2	35	68	0.0896
210021012	2	36	63	0.0608
210021012	2	37	58	0.0608
210021012	2	38	60	0.1184
210021012	2	39		0.1792
210021012	2	40		0.1792
210021012	2	41	71	0.1184
210021012	2	42	68	0.1184
210021012	2	43	61.5	0.1184
210021012	2	44	68	0.1792
210021012	2	45	71	0.1792
210021012	2	46	67	0.1792
210021012	2	47	66	0.1792
210021012	3	48	65	0.1792
210021012	3	49	72	0.1184
210021012	3	50	67	0.1184
210021012	3	51	65	0.1184
210021012	3	52	65	0.1184
210021013	1	10	80	2.94
210021013	1	11	83	2.94
210021013	1	12	74	2.94
210021013	1	13	81	2.94
210021013	1	14	82	2.94
210021013	1	15	90	2.94
210021013	1	16	91	2.4
210021013	1	17	84	1.86
210021013	1	18	91	1.86
210021013	1	19	91	1.86
210021013	1	20	87	1.32
210021013	1	21	91	1.32
210021013	1	22	82	1.05
210021013	1	23	85	1.05
210021013	2	24	73	0.78
210021013	2	25	75	0.78
210021013	2	26	76	0.78
210021013	2	27	80	0.78
210021013	2	28	74	0.51
210021013	2	29	76	0.51
210021013	2	30	82	0.24
210021013	2	31	77	0.1792
210021013	2	32	77	0.24
210021013	2	33	78	0.1184
210021013	2	34	85	0.1184
210021013	2	35	81	0.1184
210061001	1	12	67	1.728
210061001	1	13	65	1.632
210061001	1	14	65	1.536
210061001	1	15	68	1.472
210061001	1	16	60	1.536
210061001	1	17	65	2.08
210061001	1	19		2.016
210061001	1	20	60	2.4
210061001	1	21	60	2.944
210061001	1	22	62	3.04
210061001	1	23	60	3.52
210061001	2	24	62	3.52
210061001	2	25	64.5	3.616
210061001	2	26	65	3.648
210061001	2	27	61	3.84
210061001	2	28	66.5	4.48
210061001	2	29	69.5	5.466
210061001	2	30	74	6.452
210061001	2	31	75	6.324
210061001	2	32	74	6.196
210061001	2	33	77	6.068
210061001	2	34	73	5.94
210061001	2	35	71	5.812
210061001	2	36	65	5.684
210061001	2	37	67	5.684
210061001	2	38	60	5.812
210061001	2	39	67	5.78
210061001	2	40	67	5.684
210061001	2	41	70	5.812
210061001	2	42	61	6.58
210061001	2	43	65	7.22
210061001	2	44	72	7.22
210061001	2	45	73	7.092
210061001	2	46	71	6.58
210061001	2	47	68	5.94
210061001	3	48	72	5.62
210061001	3	49	67	5.492
210061001	3	50	63	6.65
210061001	3	51	61	5.5125
210061001	3	52	64	7.255
210061001	3	53	63	4.92
210061001	3	54	64	5.238
210061001	3	55		5.238
210061001	3	56	67	5.238
210061001	3	57	68	5.238
210061001	3	58	72	6.652
210061001	3	59		5.366
210061001	3	60	71	5.366
210061001	3	61		5.2535
210061001	3	62	63	5.269
210061001	3	63		9.109
210061001	3	64	66	6.165
210061001	3	65	80	4.885
210061001	3	66	76	4.285
210061001	3	67	75	4.157
210061001	3	68	65	4.157
210061001	3	69	67	4.285
210061001	3	70	72	4.413
210061001	3	71	64	4.285
210061001	4	72	63	6.845
210061001	4	73	58.5	11.365
210061001	4	74	69	9.445
210061001	4	75	57	9.445
210061001	4	76	53.5	9.445
210061001	4	77	70	9.445
210061002	1	14	75	3.504
210061002	1	15	72	3.1584
210061002	1	16	72	2.864
210061002	1	17	69.5	2.832
210061002	1	18	67	2.864
210061002	1	19	69	2.928
210061002	1	20	62.5	3.12
210061002	1	21	67	2.992
210061002	1	22	71	2.992
210061002	1	23	70	2.992
210061002	2	24	68	2.96
210061002	2	25	70	2.992
210061002	2	26	67	2.992
210061002	2	27	73	2.928
210061002	2	28	76	2.864
210061002	2	29	71	2.8
210061002	2	30	73	2.736
210061002	2	31	75	2.672
210061002	2	32	73	2.352
210061002	2	33	71	2.224
210061002	2	34	70	2.224
210061002	2	35	71	2.224
210061002	2	36	73	2.032
210061002	2	37	71	1.968
210061002	2	38	79	1.968
210061002	2	39	76	1.84
210061002	2	40	68	1.712
210061002	2	41	64	1.712
210061002	2	42	79	1.968
210061002	2	43	79	2.288
210061002	2	44	75	1.84
210061002	2	45	69	1.712
210061002	2	46	70	1.712
210061002	2	47	68	1.584
210061002	3	48	74	1.584
210061002	3	49	71	1.584
210061002	3	50	81	1.584
210061002	3	51	71	1.584
210061002	3	52	74	1.52
210061002	3	53	75	1.456
210061002	3	54	64	1.5712
210061002	3	55	66.5	1.2
210061002	3	56	81	1.84
210061002	3	57	65	1.84
210061002	3	58	61	1.84
210061002	3	59	73	1.84
210061002	3	60	73	1.84
210061002	3	61	67	1.648
210061002	3	62	67	1.68
210061002	3	63	75	1.68
210061002	3	64	67	1.68
210061002	3	65	70	1.84
210061002	3	66	74	1.68
210061002	3	67	63	1.68
210061002	3	68	62	1.68
210061002	3	69	56.5	1.776
210061002	3	70	56.5	1.7856
210061002	3	71	59	2.352
210061002	4	72	66	2.512
210061002	4	73	86	2.672
210061002	4	74	54	2.896
210061002	4	75	54	3.28
210061002	4	76	77	3.28
210061002	4	77	73.5	3.28
210061002	4	78	71	3.28
210061002	4	79	54	3.28
210061002	4	80	50	3.28
210061003	1	9	67	0.736
210061003	1	10		0.8
210061003	1	11	67	0.8
210061003	1	12	60	0.896
210061003	1	13	71	0.96
210061003	1	14		0.96
210061003	1	15	60.5	1.1072
210061003	1	16	64	1.376
210061003	1	17	71	1.312
210061003	1	18	70	1.376
210061003	1	19	60	1.216
210061003	1	20	70	1.3312
210061003	1	21	72	1.504
210061003	1	22		1.056
210061003	1	23	74	0.928
210061003	2	24	76	1.536
210061003	2	25	78	1.408
210061003	2	26	76	1.28
210061003	2	27	68.5	1.28
210061003	2	28	65	1.344
210061003	2	29	69	1.152
210061003	2	30	77.5	1.024
210061003	2	31	94	0.64
210061003	2	32	68	0.64
210061003	2	33	62	0.896
210061003	2	34	75	0.96
210061003	2	35	84	0.832
210061003	2	36	80	0.832
210061003	2	37		1.0624
210061003	2	38	62	1.664
210061003	2	39	70.5	1.664
210061003	2	40	83	1.728
210061003	2	41	79	1.728
210061003	2	42	81	1.728
210061003	2	43	83	1.4912
210061003	2	44	65	1.344
210061003	2	45	72	1.408
210061003	2	46	77	1.28
210061003	2	47	75	1.28
210061003	3	48	73	1.28
210061003	3	49	70	1.28
210061003	3	50	64.5	1.024
210061003	3	51	70	1.152
210061003	3	52	69	1.152
210061003	3	53	73	1.152
210061003	3	54	75	1.152
210061003	3	55	92	1.024
210061003	3	56	83	0.832
210061003	3	57	67	0.96
210061003	3	58	60	1.12
210061003	3	59	70	1.28
210061003	3	60	73	1.28
210061003	3	61	79	1.28
210061003	3	62	67	1.28
210061003	3	63	72	1.28
210061003	3	64	77.5	1.216
210061003	3	65	78.5	0.96
210061003	3	66	103	0.896
210061003	3	67	67	0.704
210061003	3	68	75.5	1.216
210061003	3	69	72	1.056
210061003	3	70	72	1.216
210061003	3	71	71	1.28
210061003	4	72	74	1.28
210061003	4	73	89	1.152
210061003	4	74	80	0.96
210061003	4	75	65	1.024
210061003	4	76	68	1.024
210061003	4	77	65	0.64
210061003	4	78	69	0.768
210061003	4	79	70	0.832
210061003	4	80	90	0.704
210061003	4	81	58	0.704
210061003	4	82	64	0.896
210061003	4	83	79	0.896
210061003	4	84	95	0.896
210061003	4	85	88	0.896
210061003	4	86	70	0.896
210061003	4	87	70	0.896
210061003	4	88	91	0.896
210061003	4	89	75	0.704
210061003	4	90	84	0.576
210061003	4	91	70	0.576
210061003	4	92	82	0.448
210061003	4	93	73	0.64
210061003	4	94	66	0.64
210061003	4	95	76	0.64
210061003	5	96		0.64
210061003	5	97	72	0.64
210061003	5	98	68	0.64
210061003	5	99	76	0.64
210061003	5	100	76	0.64
210061003	5	101	90	0.608
210061003	5	102	73	0.576
210061003	5	103	86	0.576
210061003	5	104		0.448
210061003	5	105	84	0.384
210061003	5	106	78	0.384
210061003	5	107	83	0.384
210061003	5	108		0.384
210061003	5	109		0.384
210061003	5	110		0.384
210061003	5	111		0.384
210061003	5	112	75	0.384
210061003	5	113	75	0.384
210061003	5	114	84	0.384
210061003	5	115	79	0.32
210061003	5	116	67	0.384
210061003	5	117	71	0.448
210061003	5	118	87	0.448
210061003	5	119	77	0.512
210061003	6	120		0.512
210061003	6	121	77	0.512
210061003	6	122	70	0.512
210061003	6	123	68	0.448
210061003	6	124	78	0.448
210061003	6	125	73.5	0.384
210061003	6	126	73	0.384
210061003	6	127	81	0.384
210061003	6	128	84	0.32
210061003	6	129	58	0.256
210061003	6	130	55	0.32
210061003	6	131	75	0.448
210061003	6	132	82	0.448
210061003	6	133	86	0.384
210061003	6	134	74	0.32
210061003	6	135	60	0.256
210061003	6	136	74	0.256
210061003	6	137	77	0.448
210061003	6	138	75	0.32
210061003	6	139	75	0.064
210061003	6	140	69	0.256
210061003	6	141	65	0.256
210061003	6	142	63	0.192
210061003	6	143	60	0.256
210061003	7	144	61	0.224
210061003	7	146	71	0.128
210061003	7	147	61	0.128
210061003	7	148	61	0.128
210061003	7	149	62	0.192
210061003	7	150	76	0.128
210061003	7	151	55.5	0.16
210061003	7	152	65	0.192
210061003	7	154	55.5	0.096
210061003	7	155	67	0.064
210061003	7	156	72	0.064
210061003	7	157	80	0.064
210061003	7	158	72	0.048
210061004	1	10	73.5	11.958
210061004	1	11	63.5	12.2652
210061004	1	12	75	12.438
210061004	1	13	76	9.612
210061004	1	14	68	9.548
210061004	1	15	67.5	9.484
210061004	1	16	61.5	6.64
210061004	1	17	60.5	6.7872
210061004	1	18	63	7.6
210061004	1	19	65.5	7.6
210061004	1	20	65	7.6
210061004	1	21	62	7.6
210061004	1	22	57.5	7.6
210061004	1	23	53.5	7.6
210061004	2	24	56.5	7.6
210061004	2	25	55	7.6
210061004	2	26	57	7.6
210061004	2	27	57	7.6
210061004	2	28	51	7.6
210061004	2	29	52	7.6
210061004	2	30	54	7.6
210061004	2	31		7.6
210061004	2	32		7.6
210061005	1	14	69	0.64
210061005	1	15		0.64
210061005	1	16	70	0.736
210061005	1	17	93	0.8
210061005	1	18	85	0.752
210061005	1	19	90	0.704
210061005	1	20	81.5	0.384
210061005	1	21	72	0.16
210061005	1	22	73	0.128
210061005	1	23	69	0.064
210061005	2	28	77	0.176
210061005	2	29	67	0.096
210061005	2	33		0.16
210061005	2	34	119	0.32
210061005	2	35		0.24
210061005	2	39		0.32
210061005	2	40	105	0.24
210061005	3	49	64	0.48
210061005	3	50	86.5	1.248
210061005	3	51	64.5	0.736
210061005	3	52	84.5	1.792
210061005	3	53	66	1.216
210061005	3	54	82.5	0.416
210061005	3	55	70.5	0.704
210061005	3	56	75	0.416
210061005	3	57	76	0.32
210061005	3	58	71.5	0.32
210061005	3	59	68	0.288
210061005	3	60	73	0.064
210061005	3	61	98	0.064
210061005	3	62	84	0.064
210061005	3	64		0.32
210061005	4	82	92.5	0.1152
210061005	5	96	61	0.24
210061005	5	106	67	0.064
210061005	5	108	73	0.128
210061005	5	114	70.5	0.16
210061005	5	115	66	0.064
210061005	5	117	64	0.256
210061005	6	120	64	0.064
210061005	6	122	66	0.16
210061005	6	123	71	0.128
210061005	6	124	73	0.096
210061005	6	126	61	0.128
210061005	6	127	67	0.16
210061005	6	128	68	0.24
210061005	6	129	68	0.064
210061005	6	130	56.5	0.272
210061005	6	131	68	0.256
210061005	6	132	80	0.256
210061005	6	133	84	0.192
210061005	6	134	84	0.16
210061005	6	135	68	0.128
210061005	6	136	79	0.128
210061005	6	137	70	0.128
210061005	6	138	60	0.128
210061005	6	139	69	0.128
210061005	6	140	69	0.096
210061005	6	141	72	0.096
210061005	7	145	61.5	0.4
210061005	7	146	64	0.352
210061005	7	147	81	0.352
210061005	7	148	71	0.24
210061005	7	149	61	0.288
210061005	7	150	64	0.32
210061005	7	152	75	0.192
210061005	7	153	65	0.16
210061005	7	154		0.064
210061005	7	156	65.5	0.128
210061005	7	157	66	0.064
210061005	7	158	75	0.064
210061005	7	167	67	0.096
210061005	8	168	65.5	0.192
210061005	8	169	62.5	0.4032
210061005	8	170	70	0.48
210061005	8	171	67	0.48
210061005	8	172	67	0.576
210061005	8	174	75	0.576
210061005	8	175	76	0.384
210061005	8	176	73	0.384
210061005	8	177		0.224
210061005	8	178	76	0.16
210061005	8	179	80	0.096
210061005	8	180	66.5	0.128
210061005	8	181		0.128
210061005	9	194	76	0.32
210061005	9	195	65	0.32
210061005	9	196	65	0.32
210061005	9	197	62	0.32
210061005	9	198	64	0.32
210061005	9	199	74	0.352
210061005	9	200		0.096
210061005	9	201	77	0.064
210061005	9	202	72	0.064
210061006	1	11	63.5	3.5424
210061006	1	12	65	3.888
210061006	1	13	68	4.016
210061006	1	14	67	4.016
210061006	1	15	71	4.016
210061006	1	16	70	4.016
210061006	1	17	73	3.984
210061006	1	18	74	3.888
210061006	1	19	70	3.888
210061006	1	20	74	3.76
210061006	1	21	74	3.76
210061006	1	22	72	3.76
210061006	1	23	75	3.632
210061006	2	24	77	3.12
210061006	2	25	74	2.992
210061006	2	26	70	2.928
210061006	2	27	71	2.992
210061006	2	28	74	2.992
210061006	2	29	80	2.992
210061006	2	30	89	2.992
210061006	2	31	74	2.992
210061006	2	32	74	2.832
210061006	2	33	75	2.8
210061006	2	34	66	2.8
210061006	2	35	74.5	2.608
210061006	2	36	71.5	2.448
210061006	2	37	69.5	2.288
210061006	2	38	62	2.32
210061006	2	39	73	2.352
210061006	2	40	84	2.48
210061006	2	41	74	2.224
210061006	2	42	73	1.968
210061006	2	43	78	1.84
210061006	2	44	77	1.584
210061006	2	45	70	1.456
210061006	2	46	69	1.456
210061006	2	47	79	1.392
210061006	3	48	73	1.328
210061006	3	49	73	1.328
210061006	3	50	75	1.2
210061006	3	51	77	1.2
210061006	3	52	77	1.2
210061006	3	53	75	1.2
210061006	3	54	78	1.2
210061006	3	55	85	1.2
210061006	3	56	91	1.2
210061006	3	57	93	1.2
210061006	3	58	84	1.2
210061006	3	59	88	1.2
210061006	3	60	89	1.2
210061006	3	61	95	1.2
210061006	3	62	94	1.2
210061006	3	63	91	1.2
210061006	3	64	99	1.2
210061006	3	65	86	0.6
210061007	1	15	67.5	1.08
210061007	1	16	77	1.6
210061007	1	17		1.536
210061007	1	18	70	1.536
210061007	1	19		1.6
210061007	1	20	69	1.536
210061007	1	21	67	1.536
210061007	1	22	64	1.664
210061007	1	23	65	1.728
210061007	2	24	61.5	2.048
210061007	2	25	64	2.88
210061007	2	26	60	2.88
210061007	2	27	60	3.2192
210061007	2	28	65	5.04
210061007	2	29	70	4.56
210061007	2	30	68.5	3.16
210061007	2	31	64	3.76
210061007	2	32	77.5	4.016
210061007	2	33	79	4.08
210061007	2	34	70.5	3.888
210061007	2	35	70	3.824
210061007	2	36	67	3.952
210061007	2	37	68	4.624
210061007	2	38	73.5	4.912
210061007	2	39	74	4.784
210061007	2	40	79	4.784
210061007	2	41	76.5	4.656
210061007	2	42	75	4.272
210061007	2	43	73	3.888
210061007	2	44	75	3.504
210061007	2	45	70.5	3.6
210061007	2	46	72.5	3.76
210061007	2	47	74.5	1.2
210061007	3	48	75	3.76
210061007	3	49	75	3.76
210061007	3	50	75	3.696
210061007	3	51	74	3.568
210061007	3	52	77	3.504
210061007	3	53	76.5	3.312
210061007	3	54	74	3.12
210061007	3	55	68.5	3.184
210061007	3	56	72	3.312
210061007	3	57	74	3.312
210061007	3	58	72	3.312
210061007	3	59	74	3.312
210061007	3	60	75	3.632
210061007	3	61	73	3.44
210061007	3	62	63.5	3.6
210061007	3	63	75	4.4
210061007	3	64	79	4.336
210061007	3	65	73.5	4.6112
210061007	3	66	74.5	4.784
210061007	3	67	74.5	4.784
210061007	3	68	74	4.784
210061007	3	69	73	4.4
210061007	3	70	71	4.816
210061007	3	71	72.5	5.232
210061007	4	72	71	5.68
210061007	4	73	70.5	5.136
210061007	4	74	69	4.784
210061007	4	75	70	4.72
210061007	4	76	68	4.496
210061007	4	77	68	4.336
210061007	4	78	68.5	4.272
210061007	4	79	70	4.272
210061007	4	80	69	4.63424
210061007	4	81		4.912
210061007	4	82	78	4.784
210061007	4	83	74.5	4.784
210061007	4	84	74	4.592
210061007	4	85	74.5	4.368
210061007	4	86	63	4.016
210061007	4	87	63	3.952
210061007	4	88	71	4.336
210061007	4	89	70.5	4.272
210061007	4	90	67	4.272
210061007	4	91	72.5	5.296
210061007	4	92	72	5.168
210061007	4	93	69	4.912
210061007	4	94	67	4.912
210061007	4	95	71	4.784
210061007	5	96	63	5.04
210061007	5	97	67.5	5.552
210061007	5	98	67	5.552
210061007	5	99	69	6.064
210061007	5	100	66.5	6.064
210061007	5	101	68	6.064
210061007	5	102	69	6.192
210061007	5	103	73.5	6
210061007	5	104	61.5	5.8464
210061007	5	105	62	6.448
210061007	5	106	66	6.576
210061007	5	107	67.5	6.576
210061007	5	108	66	6.576
210061007	5	109	65.5	6.576
210061007	5	110	62	6.576
210061007	5	111	62	6.576
210061007	5	112	62	6.576
210061007	5	113	60	6.576
210061007	5	114	60	6.576
210061007	5	115	60	6.576
210061007	5	116	64	6.576
210061007	5	117	60	6.576
210061007	5	118	59	6.576
210061007	5	119	58	6.576
210061007	6	120	60	6.576
210061007	6	121	56	6.576
210061007	6	122	55	6.576
210061007	6	123	60	6.576
210061007	6	124	56	6.576
210061007	6	125	58	6.576
210061007	6	126	59	6.576
210061007	6	127	53.5	6.576
210061007	6	128	56	6.576
210061007	6	129	56	6.576
210061007	6	130	56	6.576
210061007	6	131	55	6.576
210061007	6	132	55	6.576
210061007	6	133	47	6.576
210061007	6	134	52	6.576
210061007	6	135	55	6.576
210061007	6	136	48	6.576
210061007	6	137	49	6.576
210061007	6	138	49	6.576
210061007	6	139	46	6.576
210061007	6	140	50	6.576
210061007	6	141	46	6.576
210061007	6	142	45	6.576
210061007	6	143	45	6.576
210061007	7	144	44	6.576
210061007	7	145	42.5	6.576
210061007	7	146	44	6.576
210061007	7	147	48	6.576
210061007	7	148	45	6.576
210061007	7	149	47	6.576
210061007	7	150	50	6.576
210061007	7	151	48	6.576
210061007	7	152	45	6.576
210061007	7	153	47	6.576
210061007	7	154	47	6.576
210061007	7	155	43.5	6.576
210061007	7	156	32	6.576
210061007	7	157	33	6.576
210061007	7	158	31	6.576
210061007	7	159	32	6.576
210061008	1	16	64	0.832
210061008	1	17	68	0.832
210061008	1	18	73	0.896
210061008	1	19	66	0.8
210061008	1	20	62	0.8
210061008	1	21	72	0.64
210061008	1	22	64	0.896
210061008	1	23	67	1.432
210061008	2	24	65	1.56
210061008	2	25	66	1.496
210061008	2	26	65.5	1.496
210061008	2	27	63	1.496
210061008	2	28	64	1.496
210061008	2	29	75	1.432
210061008	2	30	68	1.368
210061008	2	31	63	1.368
210061008	2	32	80	1.592
210061008	2	33	61	1.624
210061008	2	34	68	1.592
210061008	2	35	71	1.72
210061008	2	36	69	1.72
210061008	2	37	67	1.656
210061008	2	38	67	1.656
210061008	2	39	70	2.568
210061008	2	40	69	1.4
210061008	2	41	68	1.368
210061008	2	42	68	1.336
210061008	2	43	64	1.336
210061008	2	44	67	1.336
210061008	2	45	55	1.416
210061008	2	46	54	1.432
210061008	2	47	57	1.432
210061008	3	48	68	1.496
210061008	3	49	68	1.24
210061008	3	50	77.5	1.048
210061008	3	51	68	0.824
210061008	3	52	68	0.792
210061008	3	53	68.5	0.792
210061008	3	54	67	0.728
210061008	3	55	54	0.76
210061008	3	56	70	0.76
210061008	3	57	73	0.76
210061008	3	58	54	0.608
210061008	3	59	63	0.48
210061008	3	60	65	0.384
210061008	3	61	60	0.448
210061008	3	62	68	0.272
210061008	3	63	63	0.48
210061008	3	64	58	0.624
210061008	3	65	89	0.64
210061008	3	66	62	0.64
210061008	3	67	68	0.64
210061008	3	68	60	0.672
210061008	3	70	66	0.544
210061008	3	71	60	0.576
210061008	4	72	60	0.576
210061008	4	73	67	0.512
210061008	4	74	56	0.704
210061008	4	75	65.5	0.672
210061008	4	76	67	0.64
210061008	4	77	64	0.64
210061008	4	78	66.5	0.576
210061008	4	79	62	0.512
210061008	4	80	57	0.512
[truncated: 2,592 more rows]

## Sheet: Fluids
study_id	en_oral_intake	map_pressors_yn	crystalloids	starches	albumin25	albumin5	blood_products	total_IV	total_input	urine_output	ng_output	other_output	total_output	FluidBalance
210021001	986.667	0	123.333	0	0	0	0	123.333	1110	29	0	1500	2862.33	-1752.33
210021002	1687.5	0	676.667	0	0	0	0	676.667	2364.17	573.333	0	16.6667	590	1774.17
210021003	737.5	0	631.333	0	0	0	0	631.333	1368.83	1737.5	0	125	1862.5	-493.667
210021005	830	0	155	0	0	0	0	155	985	85	0	0	85	900
210021008	1522.75	0	1127.35	0	0	0	0	1127.35	2650.1	15	0	462	2406	244.1
210021009	2064	0	1116.62	0	90	0	0	1206.62	3270.62	4841.3	0	0	4841.3	-1570.68
210021010	1540.56	0	627.206	0	44.4444	0	36.5	708.15	2248.71	2344.44	0	1087.78	3432.22	-1183.52
210021011	1070	0	1498.95	0	50	0	215.75	1764.7	2834.7	3.75	0	750	2628.75	205.95
210021012	1717	0	333.1	0	0	0	0	333.1	2050.1	3034	0	10	3044	-993.9
210021013	1538.33	0	253.933	0	0	0	0	253.933	1792.27	3320	0	0	3320	-1527.73
210061003	682.5	0	200	0	0	0	0	200	882.5	241.5	0	277.5	3464	-2581.5
210061006	1506.67	0	2378.67	0	0	0	0	2378.67	3885.33	1040	100	0	3161	724.333
210061008	580	0	147	0	0	0	0	147	727	580	0	0	580	147
210131001	1118.75	0	313.75	0	0	0	0	313.75	1432.5	0	0	812.5	1917.5	-485
210131002	255	0	1128	0	0	0	0	1128	1383	7.5	0	210	1217.5	165.5
210131003	695.714	0	1136.57	0	0	0	0	1136.57	1832.29	1552.43	0	0	1552.43	279.857
210131004	2000	0	232.6	0	200	0	300	732.6	2732.6	0	0	180	2180	552.6
210131006	500	0	110	0	0	0	0	110	610	1570	0	0	1570	-960
210131007	1483.14	0	562.857	0	0	0	0	562.857	2046	2766.86	0	139.286	2906.14	-860.143
210131008	632.5	0	1283	0	0	0	0	1283	1915.5	3035	0	0	3035	-1119.5
210161003	645	0	2004.43	0	28.5714	0	131.286	2164.29	2809.29	2742.29	21.4286	0	5093.23	-2283.94
210161004	731.75	0	579.125	0	100	0	0	679.125	1410.88	2391.25	0	0	2391.25	-980.375
210161005	1210	0	2102.2	0	100	0	0	2202.2	3412.2	1240	0	260	1500	1912.2
210161009	1838.45	0	1647.64	0	18.1818	0	0	1665.82	3504.27	4192.91	38.1818	0	4231.09	-726.818
210161010	1814.74	0	1321.61	0	0	0	0	1321.61	3136.35	2697.4	179.667	0	2877.07	259.288
210161011	702.008	0	691.4	0	0	0	0	691.4	1393.41	749.6	10	0	759.6	633.808
210161012	495	0	1133	0	0	0	0	1133	1628	1107.5	15	0	1122.5	505.5
210161013	1092.67	0	1381.93	0	0	16.6667	40.1333	1438.73	2531.4	3171.67	169.533	46.6667	3387.87	-856.467
210371001	1504.09	0	1930.55	0	63.6364	90.9091	0	2085.09	3589.18	1832.73	0	1808.18	3640.91	-51.7273
210371002	1046.47	0	693	0	23.5294	29.4118	0	745.941	1792.41	2401.07	0	51.7647	2462.14	-567.5
210371004	1707.31	0	1985.38	0	15.3846	153.846	52.5385	2207.15	3914.46	1112.54	0	117.692	1230.23	2684.23
210371005	811.25	0	2299	0	50	62.5	684	3095.5	3906.75	2635	12.5	0	2647.5	1259.25
210371006	665.625	0	1344.62	0	0	0	0	1344.62	2010.25	3384.38	0	7.5	3391.88	-1381.62
210371007	929	0	594.2	0	0	0	0	594.2	1523.2	2295	0	0	2295	-771.8
210371009	915.714	0	1086.43	0	28.5714	35.7143	85.7143	1236.43	2152.14	1651.43	0	2.14286	3217.71	-1065.57
210371010	1214.33	0	605.792	0	8.33333	20.8333	56.7083	691.667	1906	2613.75	0	5.625	2619.38	-713.375
210681001	1168.67	0	2622.67	0	50	83.3333	150	2906	4074.67	1984.67	40	0	2024.67	2050
210681003	749.25	0	2359.75	0	0	0	112.5	2472.25	3221.5	2525.25	0	0	2525.25	696.25
210681005	470	0	294	0	0	0	0	294	764	294	0	0	294	470
210681006	1430	0	796	0	0	0	0	796	2226	3550	0	0	3550	-1324
210681007	452.125	0	999.125	0	0	125	0	1124.12	1576.25	1647.62	648.75	277.5	2573.88	-997.625
210021001	1671.15	1	1991.4	0	46.1538	76.9231	0	2114.48	3785.63	18.4615	0	411.538	3600	185.631
210021002	1532	1	1294.66	0	0	0	0	1294.66	2826.66	2647	0	540	3187	-360.34
210021003	140	1	2298.37	0	0	166.667	100	2565.03	2705.03	675	0	0	675	2030.03
210021004	873.75	1	4213.82	0	0	0	0	4213.82	5087.57	3010	0	0	3010	2077.57
210021005	758	1	1716.94	0	100	0	60	1876.94	2634.94	3410	25	60	3495	-860.06
210021006	30	1	630.9	0	0	500	0	1130.9	1160.9	60	0	0	60	1100.9
210021007	77	1	944.4	0	0	0	0	944.4	1021.4	80	0	0	80	941.4
210021008	890	1	1436.35	0	0	0	0	1436.35	2326.35	235	0	65	2545	-218.65
210021009	1581	1	1113.44	0	20	0	61	1194.44	2775.44	2815	0	260	3075	-299.56
210021010	941	1	2508.15	0	20	75	5.2	2608.35	3549.35	1987.3	0	936.5	2923.8	625.55
210021011	1369.79	1	1800.15	0	25	10.4167	45.8333	1881.4	3251.19	22.9167	0	389.792	2913.75	337.442
210021012	1246.67	1	1193.03	0	0	0	0	1193.03	2439.7	2728.33	0	0	2728.33	-288.633
210021013	1680	1	2500.05	0	0	0	0	2500.05	4180.05	1256	0	0	1256	2924.05
210061001	87.5	1	2882.4	0	0	437.5	447.25	3767.15	3854.65	84	73.75	97.5	1420.25	2434.4
210061002	260	1	2663.15	0	0	500	250	3413.15	3673.15	153.75	402.5	357.5	913.75	2759.4
210061003	358.571	1	1518	0	0	214.286	39.2857	1771.57	2130.14	314.714	0	363.571	1035.43	1094.71
210061004	150	1	2671.7	0	0	300	1462.5	4434.2	4584.2	0	0	285	1885	2699.2
210061005	1315.56	1	1551.33	0	0	0	69.1111	1620.44	2936	2917.56	63.3333	0	3319.78	-383.778
210061006	823.333	1	3237.33	0	0	250	0	3487.33	4310.67	81.6667	36.6667	0	2755	1555.67
210061007	611.429	1	3085.69	0	0	257.143	40.5714	3383.4	3994.83	790.857	261.914	0	1052.77	2942.06
210061008	454.2	1	1480.32	0	0	400	0	1880.32	2334.52	1232	0	0	1232	1102.52
210061009	60	1	2679.4	0	0	1000	769	4448.4	4508.4	350	0	0	1000	3508.4
210131001	1216.5	1	1506.21	0	72.9167	0	150.417	1729.54	2946.04	297.167	0	570.208	2593.21	352.833
210131002	95	1	4039.5	0	0	0	0	4039.5	4134.5	8.5	75	470	1303.5	2831
210131003	255	1	2578.8	0	0	0	0	2578.8	2833.8	857	0	0	857	1976.8
210131004	1092.04	1	1858.77	0	14.8148	12.963	207.407	2093.96	3186	31.8519	44.8148	72.7778	2597.59	588.404
210131005	108.333	1	1755.97	0	0	0	0	1755.97	1864.3	315	716.667	0	1031.67	832.633
210131006	296.667	1	1682.83	0	0	0	0	1682.83	1979.5	2798.33	0	0	2798.33	-818.833
210131007	680	1	2152.33	0	0	0	0	2152.33	2832.33	1258.33	126.667	0	1385	1447.33
210131008	1015	1	1583.53	0	0	0	100	1683.53	2698.53	2917	0	0	2917	-218.467
210161003	60	1	4092	0	0	500	0	4592	4652	1235	50	0	3433	1219
210161004	771.667	1	2743.17	0	0	166.667	0	2909.83	3681.5	1923.33	66.6667	6.66667	1996.67	1684.83
210161005	2092.75	1	2461.88	0	100	125	219	2905.88	4998.62	2971.25	462.5	417.5	3851.25	1147.38
210161006	80	1	2706.75	0	0	0	546.5	3253.25	3333.25	0	161	0	161	3172.25
210161007	30	1	581	0	0	0	0	581	611	137.5	0	0	137.5	473.5
210161009	380	1	3699	0	33.3333	0	106.667	3839	4219	3232.67	391.667	0	4487.67	-268.667
210161010	560	1	1846.75	0	0	0	0	1846.75	2406.75	1077.5	130	0	1207.5	1199.25
210161011	605	1	1344.75	0	0	0	0	1344.75	1949.75	1806.25	205	0	2011.25	-61.5
210161012	235	1	864	0	0	0	0	864	1099	3085	70	0	3155	-2056
210161013	484.167	1	3345.5	0	0	0	105.667	3451.17	3935.33	2785	175	2.33333	2962.33	973
210371001	236.667	1	4294.33	0	66.6667	333.333	0	4694.33	4931	2449.17	383.333	1451.67	4284.17	646.833
210371002	350	1	2858	0	200	500	300	3858	4208	1225	0	50	1275	2933
210371003	31.25	1	3308.25	0	0	125	210.75	3644	3675.25	2630	140	40.25	2810.25	865
210371004	994	1	3528.8	0	40	500	297.6	4366.4	5360.4	1572	400	220	2192	3168.4
210371005	1020	1	4122.5	0	150	500	325	5097.5	6117.5	1550	275	5	1830	4287.5
210371006	260	1	2404	0	0	0	0	2404	2664	2306.67	50	6.66667	2363.33	300.667
210371007	455	1	1353	0	0	0	0	1353	1808	745	75	0	820	988
210371008	1031.67	1	1577.83	0	16.6667	41.6667	0	1636.17	2667.83	624.167	0	2.5	626.667	2041.17
210371009	85	1	3663.5	0	0	250	0	3913.5	3998.5	80	0	17.5	552.5	3446
210371010	814.75	1	2893.5	0	50	0	81.25	3024.75	3839.5	1288.75	0	4.5	1293.25	2546.25
210681001	2184	1	2498.94	0	6.25	93.75	0	2598.94	4782.94	2713	42.8125	0	2755.81	2027.12
210681003	560	1	0	0	0	500	0	500	1060	1865.5	112.5	0	1978	-918
210681004	180	1	0	0	0	666.667	320	986.667	1166.67	1566.33	661.667	0	2228	-1061.33
210681005	552	1	730	0	0	0	0	730	1282	2595	0	0	2595	-1313
210681006	289	1	0	0	0	0	0	0	289	1300	0	0	1300	-1011
210681007	263.667	1	0	0	0	83.3333	83.3333	166.667	430.333	1214.33	966.667	2153.33	4334.33	-3904
